# Supplementary material for: Changes in Fitness Parameters in Ridden Trained Showjumping Horses After Healing of Gastric Ulcers: Preliminary Results
Source: Vet Sci. 2025 Dec 21;13(1):9. doi: 10.3390/vetsci13010009 (PMC12846468; doi:10.3390/vetsci13010009)
Supplement: Supplementary file 1 [file vetsci-13-00009-s001.zip]

Archive with 1 entries (1 files):
- vetsci-4043300-supplementary.pdf
